# Supplementary material for: The Orphan Cytokine Receptor CRLF3 Emerged With the Origin of the Nervous System and Is a Neuroprotective Erythropoietin Receptor in Locusts
Source: Front Mol Neurosci. 2019 Oct 11;12:251. doi: 10.3389/fnmol.2019.00251 (PMC6797617; doi:10.3389/fnmol.2019.00251)
Supplement: Supplementary file 5 [file Table_2.XLSX]

## Sheet: Tabelle1
Accession	Organism
XP_009072478.1	Acanthisitta chloris
XP_022064964.1	Acanthochromis polyacanthus
XP_014938917.1	Acinonyx jubatus
XP_019872756.1	Aethina tumida
XP_018321267.1	Agrilus planipennis
XP_011228679.1	Ailuropoda melanoleuca
XP_006271286.1	Alligator mississippiensis
XP_025052023.1	Alligator sinensis
KQK79452.1	Amazona aestiva
XP_023137832.1	Amphiprion ocellaris
XP_026209971.1	Anabas testudineus
XP_005012328.1	Anas platyrhynchos
XP_008112591.1	Anolis carolinensis
XP_018580096.1	Anoplophora glabripennis
XP_013034377.1	Anser cygnoides domesticus
KFZ46915.1	Antrostomus carolinensis
XP_012304699.1	Aotus nancymaae
KFP90043.1	Apaloderma vittatum
XP_005101005.1	Aplysia californica
XP_019329786.1	Aptenodytes forsteri
XP_013808512.1	Apteryx australis mantelli
XP_025923247.1	Apteryx rowi
XP_011585313.1	Aquila chrysaetos canadensis
XP_022519115.1	Astyanax mexicanus
XP_013855159.1	Austrofundulus limnaeus
XP_007190395.1	Balaenoptera acutorostrata scammoni
XP_010307084.1	Balearica regulorum gibbericeps
POI35415.1	Bambusicola thoracicus
XP_013065600.1	Biomphalaria glabrata
XP_010860000.1	Bison bison bison
PSN57173.1	Blattella germanica
XP_020781407.1	Boleophthalmus pectinirostris
XP_019837514.1	Bos indicus
XP_005897076.1	Bos mutus
NP_001179579.1	Bos taurus
XP_019616751.1	Branchiostoma belcheri
XP_002607148.1	Branchiostoma floridae
XP_006059457.1	Bubalus bubalis
XP_010141264.1	Buceros rhinoceros silvestris
XP_014807689.1	Calidris pugnax
OXB64848.1	Callipepla squamata
XP_002748249.1	Callithrix jacchus
XP_007886607.1	Callorhinchus milii
XP_025706828.1	Callorhinus ursinus
XP_008492870.1	Calypte anna
XP_010956647.1	Camelus bactrianus
EQB78362.1	Camelus ferus
XP_005624890.1	Canis lupus familiaris
ELT93286.1	Capitella teleta
XP_017919752.1	Capra hircus
XP_026064468.1	Carassius auratus
XP_009694409.1	Cariama cristata
XP_021566483.1	Carlito syrichta
XP_020030060.1	Castor canadensis
KFP53478.1	Cathartes aura
XP_003469539.1	Cavia porcellus
XP_017397505.1	Cebus capucinus imitator
XP_023235648.1	Centruroides sculpturatus
XP_004441962.1	Ceratotherium simum simum
XP_011923235.1	Cercocebus atys
OWK14423.1	Cervus elaphus hippelaphus
XP_010001080.1	Chaetura pelagica
XP_009878545.1	Charadrius vociferus
XP_007055198.1	Chelonia mydas
XP_013358923.1	Chinchilla lanigera
XP_010129032.1	Chlamydotis macqueenii
XP_008011601.1	Chlorocebus sabaeus
XP_005282885.1	Chrysemys picta bellii
XP_006832359.1	Chrysochloris asiatica
NP_001107600.1	Ciona intestinalis
XP_012681412.1	Clupea harengus
OXB77036.1	Colinus virginianus
XP_010202715.1	Colius striatus
XP_011793088.1	Colobus angolensis palliatus
PKK25624.1	Columba livia
XP_004684934.1	Condylura cristata
XP_008635809.1	Corvus brachyrhynchos
XP_010405723.1	Corvus cornix cornix
XP_015735107.1	Coturnix japonica
EKC31545.1	Crassostrea gigas
XP_022315438.1	Crassostrea virginica
ERE67541.1	Cricetulus griseus
XP_019397971.1	Crocodylus porosus
XP_023714279.1	Cryptotermes secundus
XP_009562302.1	Cuculus canorus
XP_024920273.1	Cynoglossus semilaevis
XP_015234911.1	Cyprinodon variegatus
XP_018931037.1	Cyprinus carpio
NP_001017817.2	Danio rerio
KZS07498.1	Daphnia magna
XP_004454934.1	Dasypus novemcinctus
XP_022451607.1	Delphinapterus leucas
XP_019772603.1	Dendroctonus ponderosae
XP_024420759.1	Desmodus rotundus
XP_012872027.1	Dipodomys ordii
XP_025954764.1	Dromaius novaehollandiae
XP_004707397.1	Echinops telfairi
XP_009634329.1	Egretta garzetta
XP_006890996.1	Elephantulus edwardii
XP_008146001.1	Eptesicus fuscus
XP_014717524.1	Equus asinus
XP_023508816.1	Equus caballus
XP_008519700.1	Equus przewalskii
XP_007530877.1	Erinaceus europaeus
XP_010904498.1	Esox lucius
XP_010154375.1	Eurypyga helias
XP_020899993.1	Exaiptasia pallida
XP_013160854.1	Falco peregrinus
XP_003996581.1	Felis catus
XP_016158315.1	Ficedula albicollis
XP_011299889.1	Fopius arisanus
XP_010640722.1	Fukomys damarensis
KFW06266.1	Fulmarus glacialis
XP_012710358.1	Fundulus heteroclitus
XP_008583735.1	Galeopterus variegatus
NP_001073187.2	Gallus gallus
PWA16083.1	Gambusia affinis
XP_009811178.1	Gavia stellata
XP_019370646.1	Gavialis gangeticus
XP_015280181.1	Gekko japonicus
XP_014164411.1	Geospiza fortis
isotig00932	Gryllus bimaculatus
KFQ03222.1	Haliaeetus albicilla
XP_010577044.1	Haliaeetus leucocephalus
XP_004870743.1	Heterocephalus glaber
XP_019745470.1	Hippocampus comes
XP_019502493.1	Hipposideros armiger
NP_057070.3	Homo sapiens
XP_002158017.2	Hydra vulgaris
XP_017347736.1	Ictalurus punctatus
XP_005327851.1	Ictidomys tridecemlineatus
XP_012805063.1	Jaculus jaculus
XP_017260803.2	Kryptolebias marmoratus
XP_020502913.1	Labrus bergylta
XP_010734755.1	Larimichthys crocea
XP_018540171.1	Lates calcarifer
XP_005993818.1	Latimeria chalumnae
XP_017667640.1	Lepidothrix coronata
XP_006635289.1	Lepisosteus oculatus
XP_023020995.1	Leptinotarsa decemlineata
XP_006739091.1	Leptonychotes weddellii
KFQ15088.1	Leptosomus discolor
PKU34418.1	Limosa lapponica baueri
XP_013780331.1	Limulus polyphemus
XP_007452445.1	Lipotes vexillifer
This publication	Locusta migratoria
XP_021393443.1	Lonchura striata domestica
XP_009067299.1	Lottia gigantea
XP_023409143.1	Loxodonta africana
NP_001244548.1	Macaca mulatta
XP_011745721.1	Macaca nemestrina
XP_017928523.1	Manacus vitellinus
XP_011848495.1	Mandrillus leucophaeus
XP_017519933.1	Manis javanica
XP_015356650.1	Marmota marmota marmota
XP_026180724.1	Mastacembelus armatus
XP_004556457.1	Maylandia zebra
XP_010719868.1	Meleagris gallopavo
XP_005146241.1	Melopsittacus undulatus
XP_021486640.1	Meriones unguiculatus
KFQ25580.1	Merops nubicus
KFQ22702.1	Mesitornis unicolor
XP_005077041.1	Mesocricetus auratus
XP_012593827.1	Microcebus murinus
XP_005350307.1	Microtus ochrogaster
XP_016063084.1	Miniopterus natalensis
XP_021346829.1	Mizuhopecten yessoensis
XP_001368350.1	Monodelphis domestica
XP_020460510.1	Monopterus albus
XP_021032210.1	Mus caroli
AAD31759.1	Mus musculus
XP_021068474.1	Mus pahari
XP_004747109.1	Mustela putorius furo
EPQ14786.1	Myotis brandtii
XP_015419621.1	Myotis davidii
XP_014322915.1	Myotis lucifugus
XP_008819846.1	Nannospalax galili
XP_018430334.1	Nanorana parkeri
XP_001629022.1	Nematostella vectensis
XP_006801999.1	Neolamprologus brichardi
XP_021560265.1	Neomonachus schauinslandi
XP_024592629.1	Neophocaena asiaeorientalis asiaeorientalis
OBS69124.1	Neotoma lepida
KFQ53661.1	Nestor notabilis
XP_017771049.1	Nicrophorus vespilloides
XP_022207526.1	Nilaparvata lugens
XP_009465290.1	Nipponia nippon
XP_015797750.1	Nothobranchius furzeri
XP_025902638.1	Nothoprocta perdicaria
XP_010775375.1	Notothenia coriiceps
XP_021270940.1	Numida meleagris
XP_004593943.1	Ochotona princeps
XP_023575619.1	Octodon degus
XP_014770014.1	Octopus bimaculoides
XP_004399677.1	Odobenus rosmarus divergens
XP_020754047.1	Odocoileus virginianus texanus
XP_020324387.1	Oncorhynchus kisutch
XP_021481469.1	Oncorhynchus mykiss
XP_024286146.1	Oncorhynchus tshawytscha
XP_009936722.1	Opisthocomus hoazin
XP_020605374.1	Orbicella faveolata
XP_004267215.1	Orcinus orca
XP_005469141.1	Oreochromis niloticus
XP_001511274.1	Ornithorhynchus anatinus
XP_007935528.1	Orycteropus afer afer
KRT80600.1	Oryctes borbonicus
XP_017204621.1	Oryctolagus cuniculus
XP_023813029.1	Oryzias latipes
XP_024127665.1	Oryzias melastigma
XP_003797224.1	Otolemur garnettii
XP_014954004.1	Ovis aries
XP_011970064.1	Ovis aries musimon
XP_003812023.1	Pan paniscus
PNI47164.1	Pan troglodytes
XP_019279402.1	Panthera pardus
XP_007076253.1	Panthera tigris altaica
XP_005983197.1	Pantholops hodgsonii
XP_019950200.1	Paralichthys olivaceus
XP_023647799.1	Paramormyrops kingsleyae
XP_015501248.1	Parus major
OPJ88558.1	Patagioenas fasciata monilis
KFQ54107.1	Pelecanus crispus
XP_006125219.2	Pelodiscus sinensis
XP_006977564.1	Peromyscus maniculatus bairdii
KFQ75603.1	Phaethon lepturus
KFW93159.1	Phalacrocorax carbo
XP_020818920.1	Phascolarctos cinereus
KFQ87492.1	Phoenicopterus ruber ruber
XP_009909841.1	Picoides pubescens
XP_023038667.1	Piliocolobus tephrosceles
KFZ55261.1	Podiceps cristatus
XP_007565080.1	Poecilia formosa
XP_014838175.1	Poecilia mexicana
XP_008414767.1	Poecilia reticulata
XP_020639319.1	Pogona vitticeps
XP_025081884.1	Pomacea canaliculata
NP_001125166.1	Pongo abelii
XP_014664328.1	Priapulus caudatus
XP_012503685.1	Propithecus coquereli
XP_015676750.1	Protobothrops mucrosquamatus
XP_005526750.1	Pseudopodoces humilis
XP_010080323.1	Pterocles gutturalis
XP_006925041.1	Pteropus alecto
XP_025774026.1	Puma concolor
XP_005739982.1	Pundamilia nyererei
XP_017569244.1	Pygocentrus nattereri
XP_009322062.1	Pygoscelis adeliae
XP_007423555.1	Python bivittatus
PIO14754.1	Rana catesbeiana
NP_001162083.1	Rattus norvegicus
XP_020384420.1	Rhincodon typus
XP_019606266.1	Rhinolophus sinicus
XP_017746352.1	Rhinopithecus bieti
XP_010371287.1	Rhinopithecus roxellana
XP_016007986.1	Rousettus aegyptiacus
XP_003931522.1	Saimiri boliviensis boliviensis
NP_001167401.1	Salmo salar
XP_023359382.1	Sarcophilus harrisii
XP_018617526.1	Scleropages formosus
AWP19462.1	Scophthalmus maximus
XP_009092824.1	Serinus canaria
XP_022595132.1	Seriola dumerili
XP_023269631.1	Seriola lalandi dorsalis
XP_016297041.1	Sinocyclocheilus anshuiensis
XP_016148870.1	Sinocyclocheilus grahami
XP_016383026.1	Sinocyclocheilus rhinocerous
XP_012788203.1	Sorex araneus
XP_008304604.1	Stegastes partitus
XP_009677349.1	Struthio camelus australis
XP_014733689.1	Sturnus vulgaris
XP_022782357.1	Stylophora pistillata
NP_001231258.1	Sus scrofa
XP_002195017.1	Taeniopygia guttata
XP_003965013.1	Takifugu rubripes
XP_009991254.1	Tauraco erythrolophus
XP_024048299.1	Terrapene mexicana triunguis
AAR25665.1	Tetraodon nigroviridis
XP_013921879.1	Thamnophis sirtalis
XP_025217567.1	Theropithecus gelada
XP_010216717.1	Tinamus guttatus
XP_008190449.1	Tribolium castaneum
XP_004385452.1	Trichechus manatus latirostris
XP_014445594.1	Tupaia chinensis
XP_009970055.1	Tyto alba
XP_026244746.1	Urocitellus parryii
XP_008693592.1	Ursus maritimus
XP_006212079.2	Vicugna pacos
XP_025871908.1	Vulpes vulpes
NP_001080600.1	Xenopus laevis
XP_002943331.1	Xenopus tropicalis
XP_005803247.1	Xiphophorus maculatus
XP_014124947.1	Zonotrichia albicollis
XP_021931883.1	Zootermopsis nevadensis
